# Supplementary material for: A non-parametric meta-analysis approach for combining independent microarray datasets: application using two microarray datasets pertaining to chronic allograft nephropathy
Source: BMC Genomics. 2008 Feb 26;9:98. doi: 10.1186/1471-2164-9-98 (PMC2276496; doi:10.1186/1471-2164-9-98)
Supplement: Additional file 2 — The R code to perform our non-parametric meta-analysis on the two CAN microarray studies. [file 1471-2164-9-98-S2.txt]

#################################################################################################
#CREATED ON NOV.7,2007										#
#BY: XIANGRONG KONG										#
#PURPOSE:NON-PARAMTERIC META-ANALYSIS ON TWO CAN STUDIES					#
#################################################################################################


library(annotate)
library(hgu133a)
library(hgu133a2)
library(class)
library(affy)
memory.limit(size=4000)

#Read in first study data:Hotchkiss

hotchkiss<-read.csv("RMA_D16C6.csv", colClasses=c(rep("character",3), rep("numeric",24)))
hotchkiss<-hotchkiss[,-c(24,25)] ##Remove the two replicates
hotchkiss<-hotchkiss[order(hotchkiss$AFFYID),] #Hotchkiss dataset needs to be ordered in terms of AFFYID!!!!
rownames(hotchkiss)<-1:dim(hotchkiss)[1]
hotchkiss.noaffy<-hotchkiss[-grep("AFFX", hotchkiss$AFFYID),]
rownames(hotchkiss.noaffy)<-hotchkiss.noaffy$AFFYID

#Read in second study data: Mas

can<-ReadAffy(filenames=dir(path="/VCU",pattern="CEL"),celfile.path="/VCU")
can.rma<-rma(can)
exprs(can.rma)<-exprs(can.rma)[order(geneNames(can.rma)),]
vcu.noaffy<-exprs(can.rma)[-grep("AFFX", rownames(exprs(can.rma))),]


sum(ifelse(rownames(hotchkiss.noaffy)!=rownames(vcu.noaffy), 1, 0)) #To check whether Hotchkiss and Mas data are in the same order with respect to AFFYID


#class information in the two studies
vcu.type<-factor(c(1,1,1,1,1,0,0,1,0,1,1,0,1,1),labels=c("Normal", "CAN")) #1 CAN; 0:Normal allograft; 
hot.type<-factor(c(0,0,0,0,rep(1,16),0,0), labels=c("Normal", "CAN"))

#transpose the datasets
hotchkiss.t<-t(hotchkiss.noaffy[,4:25])
vcu.t<-t(vcu.noaffy)

#Refined bootstrap error estimate
######################################################################################
refined.boot.err<-function(B, samples, type, k) # B is the no. of bootstrap sampling; 
						#"samples" is the vector containing the original data; 
						#"type" is the factor that has class information;

{	samples<-as.data.frame(samples)
	k<-k
	app.err<-mean(ifelse(knn(train=samples, test=samples, cl=type, k=k)!=type,1,0))
	
	knn.boot.all.err<-c()
	knn.boot.self.err<-c()
	for (b in 1:B) {
	       	index<-sample(1:dim(samples)[1], replace=TRUE)
		knn.boot.all.err[b]<-mean(ifelse(knn(train=as.data.frame(samples[index,]),
						 test=as.data.frame(samples), cl=type[index], k=k)!=type,1,0))
			
		knn.boot.self.err[b]<-mean(ifelse(knn(train=as.data.frame(samples[index,]),test=as.data.frame(samples[index,]),
						    cl=type[index], k=k)!=type[index],1,0))
			
	}

	optimism<-mean(knn.boot.all.err)-mean(knn.boot.self.err)
	refined.boot.overall.err<-app.err+optimism #refined bootstrap overall err est
        
        result<-refined.boot.overall.err
	names(result)<-c("overall err est")
	result
}
######################################################################################
B<-100

hot.boot.overall.err<-numeric()

for( i in 1:dim(hotchkiss.t)[2]) {
	temp<-refined.boot.err(B, hotchkiss.t[,i], hot.type)
	hot.boot.overall.err[i]<-temp
}
names(hot.boot.overall.err)<-colnames(hotchkiss.t)


vcu.boot.overall.err<-numeric()

for (i in 1:dim(vcu.t)[2]) {
	temp<-refined.boot.err(B, vcu.t[,i], vcu.type)
	vcu.boot.overall.err[i]<-temp
}
names(vcu.boot.overall.err)<-colnames(vcu.t)


#Combine the error estimates over studies, determine the threshold

par(mfrow=c(2,1))
qqnorm(hot.boot.overall.err, main="hot.boot.overall.err")
qqnorm(vcu.boot.overall.err, main="vcu.boot.overall.err")

cmbd.err<-(dim(hotchkiss.t)[1]/(dim(hotchkiss.t)[1]+dim(vcu.t)[1]) ) *hot.boot.overall.err + (dim(vcu.t)[1]/(dim(hotchkiss.t)[1]+dim(vcu.t)[1]) ) * vcu.boot.overall.err
qqnorm(cmbd.err, main="combined err")


#threshold determination: select genes that are predictive of disease status
alpha<-0.01
p.0<-pnorm(0, mean=mean(cmbd.err), sd=sqrt(var(cmbd.err)), lower.tail = TRUE, log.p = FALSE)

threshold<-qnorm(alpha+p.0, mean=mean(cmbd.err), sd=sqrt(var(cmbd.err)))

sig.genes<-names(sort(cmbd.err[cmbd.err<=threshold]))


#List the identified genes: those have good discriminative ability

gene.ll<-getLL(sig.genes, "hgu133a2")
gene.sym<-getSYMBOL(sig.genes, "hgu133a2")
gene.uni<-mget(sig.genes, envir=hgu133a2UNIGENE)
gene.chr<-mget(sig.genes,env=hgu133a2CHR)
gene.gn<-mget(sig.genes,env=hgu133a2GENENAME)
gene.map<-mget(sig.genes,env=hgu133a2MAP)
gene.GO<-mget(sig.genes, env=hgu133a2GO)
gene.path<-mget(sig.genes, env=hgu133a2PATH)
gene.en.id<-mget(sig.genes, env=hgu133a2ENTREZID)

gene.path.name<-list()
for (i in 1:length(gene.path)) {
	if (!is.na(gene.path[i])) {
		gene.path.name[[i]]<-mget(gene.path[[i]], envir=KEGGPATHID2NAME)
		}
	else gene.path.name[i]<-NA
	}
names(gene.path.name)<-names(gene.path)


##########################################################################################
#Pathway analysis

#Count the pathways involved

path.id<-character()
for (i in 1:length(gene.path)) {
	if (!is.na(gene.path[i])) {
		for (j in 1:length(gene.path[[i]])){ 
			path.id<-c(path.id[path.id!=gene.path[[i]][j]], gene.path[[i]][j])
			}
		}
}

gene.path.nna<-gene.path[!is.na(gene.path)] #These identified genes have known pathway info

sig.gene.path<-matrix(rep(NA, length(gene.path.nna)*length(path.id)), ncol=length(path.id), dimnames=list(names(gene.path.nna), path.id))
for (i in 1:length(gene.path.nna)) {
	for (j in 1:length(gene.path.nna[[i]])){
		sig.gene.path[i, path.id==gene.path.nna[[i]][j]]<-1
		}
}

#To check on the validity of sig.gene.path, each row should have at least 1, so should each column
check<-numeric()
for (i in 1:length(gene.path.nna) ){
check[i]<-ifelse(length(sig.gene.path[i,][!is.na(sig.gene.path[i,])])<1,1,0)
}
check
check<-numeric()
for (j in 1:length(path.id)) {
	check[j]<-ifelse(length(sig.gene.path[,j][!is.na(sig.gene.path[,j])])<1, 1,0)
}
check

each.path<-numeric() ##The number of siggenes in each pathway
each.path.gene<-list() ##Gene AFFYIDs in each pathway
each.path.gene.names<-list() ##Gene names in each pathway
each.path.gene.sym<-list() ##Gene symbols in each pathway
for (j in 1:length(path.id)){
	each.path[j]<-length(sig.gene.path[,j][!is.na(sig.gene.path[,j])])
	each.path.gene[[j]]<-names(sig.gene.path[,j][!is.na(sig.gene.path[,j])])
	each.path.gene.names[[j]]<-mget(names(sig.gene.path[,j][!is.na(sig.gene.path[,j])]), envir=hgu133a2GENENAME)
	each.path.gene.sym[[j]]<-getSYMBOL(names(sig.gene.path[,j][!is.na(sig.gene.path[,j])]), "hgu133a2")
}

names(each.path)<-path.id
names(each.path.gene)<-path.id
names(each.path.gene.names)<-path.id
names(each.path.gene.sym)<-path.id


#Use Fisher exact test to determine the pathway significance
sum(ifelse(colnames(hotchkiss.t)!=colnames(vcu.t), 1, 0))
all.gene.path.id<-mget(colnames(vcu.t), env=hgu133a2PATH)[!is.na(mget(colnames(vcu.t), env=hgu133a2PATH))]

all.gene.path<-matrix(rep(NA, length(all.gene.path.id)*length(path.id)), ncol=length(path.id), dimnames=list(names(all.gene.path.id), path.id))
for (i in 1:length(all.gene.path.id)) {
	for (j in 1:length(all.gene.path.id[[i]])){
		all.gene.path[i, path.id==all.gene.path.id[[i]][j]]<-1
		}
}


check<-numeric()
for (j in 1:length(path.id)) {
	check[j]<-ifelse(length(all.gene.path[,j][!is.na(all.gene.path[,j])])<1, 1,0)
}
check ##each column, i.e. each pathway should have at least one gene

all.each.path<-numeric()  ##The number of genes in each pathway
for (j in 1:length(path.id)) {
	all.each.path[j]<-length(all.gene.path[,j][!is.na(all.gene.path[,j])])
}
names(all.each.path)<-path.id

sum(ifelse(names(all.each.path)!=names(each.path), 1, 0))

path.pvalue.g<-numeric()
path.odr.g<-numeric()
for (i in 1:length(each.path)) {
	table.is<-matrix(c(each.path[i], (all.each.path[i]-each.path[i]), (length(gene.path.nna)-each.path[i]), (length(all.gene.path.id)-length(gene.path.nna)-(all.each.path[i]-each.path[i]))),ncol=2, byrow=TRUE)
	path.pvalue.g[i]<-fisher.test(x=table.is, alternative="greater")$p.value
	path.odr.g[i]<-fisher.test(x=table.is, alternative="greater")$estimate
	}
names(path.pvalue.g)<-names(all.each.path)
names(path.odr.g)<-names(all.each.path)

over.path.id<-each.path.gene.names[names(sort(path.pvalue.g[round(path.pvalue.g,2)<=0.01]))]###This is the pathways that are overrepresented based on Fisher test with alpha0.01. It also contains the related genes in each pathway
over.path.name<-mget(names(over.path.id), envir=KEGGPATHID2NAME)


############################################
#SAM analysis on Mas study
library(samr)
vcu.data<-list(x=as.matrix(vcu.noaffy), y=vcu.type, geneid=rownames(vcu.noaffy), genenames=rownames(vcu.noaffy),logged2=TRUE)

vcu.samr<-samr(data=vcu.data, resp.type="Two class unpaired",testStatistic="standard",nperms=200)

vcu.samr.delta.table<-samr.compute.delta.table(vcu.samr, dels=seq(0.1,3, by=0.1))
vcu.samr.sig.genes<-samr.compute.siggenes.table(vcu.samr, del=1.6, data=vcu.data, delta.table=vcu.samr.delta.table)

vcu.samr.sig.up<-vcu.samr.sig.genes$genes.up[,2]
vcu.samr.sig.lo<-vcu.samr.sig.genes$genes.lo[,2]
vcu.samr<-c(vcu.samr.sig.up, vcu.samr.sig.lo)

############################################
#SAM analysis on Hotchkiss study
hot.data<-list(x=as.matrix(hotchkiss.noaffy[,4:25]), y=hot.type, geneid=hotchkiss.noaffy$AFFYID, genenames=hotchkiss.noaffy$Name,logged2=TRUE)
hot.samr<-samr(data=hot.data, resp.type="Two class unpaired",testStatistic="standard",nperms=200)
hot.samr.delta.table<-samr.compute.delta.table(hot.samr, dels=seq(0.1,3, by=0.1))
hot.samr.sig.genes<-samr.compute.siggenes.table(hot.samr, del=1.2, data=hot.data, delta.table=hot.samr.delta.table)

hot.samr<-c(hot.samr.sig.genes$genes.up[,3],hot.samr.sig.genes$genes.lo[,3])


#############################################
#Prediction on 6 unpublished samples
#Center each dataset
std.data<-function(data.2.std){  #data.2.std is a vector to be standardized, its last value is the median
		data.std<-(data.2.std[-length(data.2.std)]-data.2.std[length(data.2.std)])
		return(data.std)
}


hot.temp<-rbind(hotchkiss.t[,sig.genes],apply(hotchkiss.t[,sig.genes], 2, median))
hot.sig.std<-apply(hot.temp, 2, std.data)

vcu.temp<-rbind(vcu.t[,sig.genes],apply(vcu.t[,sig.genes], 2, median))
vcu.sig.std<-apply(vcu.temp, 2, std.data)

###############################################
#To read in 6 unpublished data
new.vcu<-ReadAffy(filenames=dir(path="****",pattern="CEL"),celfile.path="***")

new.vcu.rma<-rma(new.vcu)

exprs(new.vcu.rma)<-exprs(new.vcu.rma)[order(geneNames(new.vcu.rma)),]

new.vcu.noaffy<-exprs(new.vcu.rma)[-grep("AFFX", rownames(exprs(new.vcu.rma))),]


sum(ifelse(rownames(hotchkiss.noaffy)!=rownames(new.vcu.noaffy), 1, 0)) #To check whether Hotchkiss and Mas data are in the same order with respect to AFFYID

new.vcu.t<-t(new.vcu.noaffy)

new.vcu.type<-factor(rep(1, 6), labels=c("Normal","CAN"))

################################################

new.vcu.temp<-rbind(new.vcu.t[,sig.genes],apply(new.vcu.t[,sig.genes], 2, median))
new.vcu.sig.std<-apply(new.vcu.temp, 2, std.data)

#To predict using KNN with all the identified genes as predictors
knn(train=hot.sig.std, test=new.vcu.sig.std, cl=hot.type, k=3)
knn(train=vcu.sig.std, test=new.vcu.sig.std, cl=vcu.type, k=3)

#To predict using each identified gene as the single predictor
sum(ifelse(colnames(hot.sig.std)!=colnames(new.vcu.sig.std),1,0))
sum(ifelse(colnames(vcu.sig.std)!=colnames(new.vcu.sig.std),1,0))

new.sample.err.hot<-c()
for( j in 1:length(sig.genes)){
	temp<-as.character(knn(train=as.data.frame(hot.sig.std[,j]), test=as.data.frame(new.vcu.sig.std[,j]), cl=hot.type, k=3))
	new.sample.err.hot[j]<-mean(ifelse(temp!=as.character(new.vcu.type),1,0))
}
names(new.sample.err.hot)<-sig.genes


new.sample.err.vcu<-c()
for( j in 1:length(sig.genes)){
	temp<-as.character(knn(train=as.data.frame(vcu.sig.std[,j]), test=as.data.frame(new.vcu.sig.std[,j]), cl=vcu.type, k=3))
	new.sample.err.vcu[j]<-mean(ifelse(temp!=as.character(new.vcu.type),1,0))
}
names(new.sample.err.vcu)<-sig.genes


new.sample.cmbd.err<-((dim(hotchkiss.t)[1]/(dim(hotchkiss.t)[1]+dim(vcu.t)[1]) ) *new.sample.err.hot
		     + (dim(vcu.t)[1]/(dim(hotchkiss.t)[1]+dim(vcu.t)[1]) ) * new.sample.err.vcu)

htmlpage(genelist=gene.ll,filename="meta sig genesNov7.html", title="Non-parametric Meta-analysis identified genes",
	 table.head=c('LocusLink','AffyID','Gene Symbol','UnigeneID','Gene Name','Chromosome','Map', "Pathway","Score","Error Rate on 6 new samples"),
	 othernames=list(sig.genes, gene.sym, gene.uni, gene.gn, gene.chr,gene.map, gene.path.name,round(sort(cmbd.err[cmbd.err<=threshold[1]]),2),round(new.sample.cmbd.err,2) ),
	 table.center = TRUE, repository = "ll")
